# Supplementary material for: Structural and Functional Insights into Human Nuclear Cyclophilins
Source: Biomolecules. 2018 Dec 4;8(4):161. doi: 10.3390/biom8040161 (PMC6315705; doi:10.3390/biom8040161)
Supplement: Supplementary file 1 [file biomolecules-08-00161-s001.zip]

Archive with 4 entries (3 files):
- biomolecules-389905-SI/
- biomolecules-389905-SI/biomolecules-389905_supplementary Figure S1.pdf
- biomolecules-389905-SI/biomolecules-389905_supplementary Table S1.xlsx
- biomolecules-389905-SI/biomolecules-389905_supplementary Table S2.xlsx
