# Supplementary material for: Structural and Functional Insights into Human Nuclear Cyclophilins
Source: Biomolecules. 2018 Dec 4;8(4):161. doi: 10.3390/biom8040161 (PMC6315705; doi:10.3390/biom8040161)
Supplement: Supplementary file 1 [file biomolecules-08-00161-s001.zip › biomolecules-389905-SI/biomolecules-389905_supplementary Table S2.xlsx]

## Sheet: ST2.spliceosome data
PDB ID	Complex Definition	Citation	Resolution (Å)	Spliceophilin	Chain ID	Domain	Interaction 1	Interactor 1	Chain ID	Interaction 2	Interactor 2	Chain ID	Interaction 3	Interactor 3	Chain ID	Interaction 4	Interactor 4	Chain ID	Interaction 5	Interactor 5	Chain ID	Interaction 6	Interactor 6	Chain ID	Interaction 7	Interactor 7	Chain ID	Interaction 8	Interactor 8	Chain ID
5Z56	cryo-EM structure of a human activated spliceosome (mature Bact) at 5.1 angstrom.	Zhang, X.; Yan, C.; Zhan, X.; Li, L.; Lei, J.; Shi, Y. Structure of the human activated spliceosome in three conformational states. Cell Res 2018, 28, 307-322, doi:10.1038/cr.2018.14.	5.1	CWC27	z	PPI	a2-b8	U5SNRNP200KDA	D	b4-b5	BUD31	N	b4-b5 loop, b7-a2	PRPF8	A	C-term linker	RNF113	M
5Z58	Cryo-EM structure of a human activated spliceosome (early Bact) at 4.9 angstrom.	Zhang, X.; Yan, C.; Zhan, X.; Li, L.; Lei, J.; Shi, Y. Structure of the human activated spliceosome in three conformational states. Cell Res 2018, 28, 307-322, doi:10.1038/cr.2018.14.	4.9	CWC27	z	PPI	a2-b8	U5SNRNP200KDA	D	b4-b5 loop, b7-a2	PRPF8	A	C-term linker	RNF113	M
6FF4	human Bact spliceosome core structure	Haselbach, D.; Komarov, I.; Agafonov, D.E.; Hartmuth, K.; Graf, B.; Dybkov, O.; Urlaub, H.; Kastner, B.; Luhrmann, R.; Stark, H. Structure and Conformational Dynamics of the Human Spliceosomal B(act) Complex. Cell 2018, 172, 454-464 e411, doi:10.1016/j.cell.2018.01.010.	16	CWC27	s	PPI	b4-b5	BUD31	Q	b4-b5 loop, b7-a2	PRPF8	A	b1-b2, C-term linker	RNF113	t
5MQF	Cryo-EM structure of a human spliceosome activated for step 2 of splicing (C* complex)	Bertram, K.; Agafonov, D.E.; Liu, W.T.; Dybkov, O.; Will, C.L.; Hartmuth, K.; Urlaub, H.; Kastner, B.; Stark, H.; Luhrmann, R. Cryo-EM structure of a human spliceosome activated for step 2 of splicing. Nature 2017, 542, 318-323, doi:10.1038/nature21079.	5.9	PPIE	o	PPI	a1	AQR	U	b4-b5 loop	SYF1	M		U2 snRNA	2
5MQF	Cryo-EM structure of a human spliceosome activated for step 2 of splicing (C* complex)	Bertram, K.; Agafonov, D.E.; Liu, W.T.; Dybkov, O.; Will, C.L.; Hartmuth, K.; Urlaub, H.; Kastner, B.; Stark, H.; Luhrmann, R. Cryo-EM structure of a human spliceosome activated for step 2 of splicing. Nature 2017, 542, 318-323, doi:10.1038/nature21079.	5.9	PPIE	o	RRM	a2-b3	PRPF17	E	b4	U2 snRNA	2		SNRPD3	l
5YZG	The Cryo-EM Structure of Human Catalytic Step I Spliceosome (C complex) at 4.1 angstrom resolution	Zhan, X.; Yan, C.; Zhang, X.; Lei, J.; Shi, Y. Structure of a human catalytic step I spliceosome. Science 2018, 359, 537-545, doi:10.1126/science.aar6401.	4.1	PPIE	1	PPI	b3-b4	ISY1	y	b4-b5 loop	SNRPA'	o	b7, b8	SNRPB/B'	i
5YZG	The Cryo-EM Structure of Human Catalytic Step I Spliceosome (C complex) at 4.1 angstrom resolution	Zhan, X.; Yan, C.; Zhang, X.; Lei, J.; Shi, Y. Structure of a human catalytic step I spliceosome. Science 2018, 359, 537-545, doi:10.1126/science.aar6401.	4.1	PPIE	1	RRM	a1, a2	SYF1	I	a1	AQR	Q	b1-b2 loop	pre-mRNA	G	b2	SNRPA'	o
5Z56	cryo-EM structure of a human activated spliceosome (mature Bact) at 5.1 angstrom.	Zhang, X.; Yan, C.; Zhan, X.; Li, L.; Lei, J.; Shi, Y. Structure of the human activated spliceosome in three conformational states. Cell Res 2018, 28, 307-322, doi:10.1038/cr.2018.14.	5.1	PPIE	y	PPI	a2	SF3A1	u	b2	SF3A2	v	S1 pocket	SF3B2	2	S1 pocket	SF3B4	4
5Z56	cryo-EM structure of a human activated spliceosome (mature Bact) at 5.1 angstrom.	Zhang, X.; Yan, C.; Zhan, X.; Li, L.; Lei, J.; Shi, Y. Structure of the human activated spliceosome in three conformational states. Cell Res 2018, 28, 307-322, doi:10.1038/cr.2018.14.	5.1	PPIE	y	RRM	b1-a1, a2-b3'-b4	SYF1	I	a2	SF3A2	v
5Z57	Cryo-EM structure of the human activated spliceosome (late Bact) at 6.5 angstrom	Zhang, X.; Yan, C.; Zhan, X.; Li, L.; Lei, J.; Shi, Y. Structure of the human activated spliceosome in three conformational states. Cell Res 2018, 28, 307-322, doi:10.1038/cr.2018.14.	6.5	PPIE	y	PPI	a2	SF3A1	u	b2	SF3A2	v	S1 pocket	SF3B2	2	S1 pocket	SF3B4	4
5Z57	Cryo-EM structure of the human activated spliceosome (late Bact) at 6.5 angstrom	Zhang, X.; Yan, C.; Zhan, X.; Li, L.; Lei, J.; Shi, Y. Structure of the human activated spliceosome in three conformational states. Cell Res 2018, 28, 307-322, doi:10.1038/cr.2018.14.	6.5	PPIE	y	RRM	b1-a1, a2-b3'-b4	SYF1	I	a2	SF3A2	v
5YZG	The Cryo-EM Structure of Human Catalytic Step I Spliceosome (C complex) at 4.1 angstrom resolution	Zhan, X.; Yan, C.; Zhang, X.; Lei, J.; Shi, Y. Structure of a human catalytic step I spliceosome. Science 2018, 359, 537-545, doi:10.1126/science.aar6401.	4.1	PPIG	3	PPI	a2-b8	SNW1	R	b3-b4 loop	CWC15	P	310 helix	PRPF8	A
5O9Z	Cryo-EM structure of a pre-catalytic human spliceosome primed for activation (B complex)	Bertram, K.; Agafonov, D.E.; Dybkov, O.; Haselbach, D.; Leelaram, M.N.; Will, C.L.; Urlaub, H.; Kastner, B.; Luhrmann, R.; Stark, H. Cryo-EM Structure of a Pre-catalytic Human Spliceosome Primed for Activation. Cell 2017, 170, 701-713 e711, doi:10.1016/j.cell.2017.07.011.	4.5	PPIH	M	PPI	a1-b3	PRPF4	F	b7-a2	WBP4	Q	b4-b5	PRPF8	A	b4-b5	PRPF6	G
5MQF	Cryo-EM structure of a human spliceosome activated for step 2 of splicing (C* complex)	Bertram, K.; Agafonov, D.E.; Liu, W.T.; Dybkov, O.; Will, C.L.; Hartmuth, K.; Urlaub, H.; Kastner, B.; Stark, H.; Luhrmann, R. Cryo-EM structure of a human spliceosome activated for step 2 of splicing. Nature 2017, 542, 318-323, doi:10.1038/nature21079.	5.9	PPIL1	V	PPI	S1 pocket	U5SNRNP40KDA	E	S1 pocket	PRPF17	W	a2-b8; b4-b5	SNW1	R	a1	RBM22	O	b7-a2	SPF27	K	a2	SYF2	N
5XJC	Cryo-EM structure of the human spliceosome just prior to exon ligation at 3.6 angstrom	Zhang, X.; Yan, C.; Hang, J.; Finci, L.I.; Lei, J.; Shi, Y. An Atomic Structure of the Human Spliceosome. Cell 2017, 169, 918-929 e914, doi:10.1016/j.cell.2017.04.033.	3.6	PPIL1	S	PPI	S1 pocket	U5SNRNP40KDA	E	S1 pocket	PRPF17	W	a2-b8; b4-b5	SNW1	R	a1	RBM22	O	b7-a2	SPF27	K	a2	SYF2	M
5YZG	The Cryo-EM Structure of Human Catalytic Step I Spliceosome (C complex) at 4.1 angstrom resolution	Zhan, X.; Yan, C.; Zhang, X.; Lei, J.; Shi, Y. Structure of a human catalytic step I spliceosome. Science 2018, 359, 537-545, doi:10.1126/science.aar6401.	4.1	PPIL1	S	PPI	S1 pocket	U5SNRNP40KDA	E	S1 pocket	PRPF17	W	a2-b8; b4-b5	SNW1	R	a1	RBM22	O	b7-a2	SPF27	K	a2	SYF2	M
5Z56	cryo-EM structure of a human activated spliceosome (mature Bact) at 5.1 angstrom.	Zhang, X.; Yan, C.; Zhan, X.; Li, L.; Lei, J.; Shi, Y. Structure of the human activated spliceosome in three conformational states. Cell Res 2018, 28, 307-322, doi:10.1038/cr.2018.14.	5.1	PPIL1	S	PPI	S1 pocket	U5SNRNP40KDA	E	S1 pocket	PRPF17	W	a2-b8; b4-b5	SNW1	R	?	RBM22	O	b7-a2	SPF27	K
5Z57	Cryo-EM structure of the human activated spliceosome (late Bact) at 6.5 angstrom	Zhang, X.; Yan, C.; Zhan, X.; Li, L.; Lei, J.; Shi, Y. Structure of the human activated spliceosome in three conformational states. Cell Res 2018, 28, 307-322, doi:10.1038/cr.2018.14.	6.5	PPIL1	S	PPI	S1 pocket	U5SNRNP40KDA	E	S1 pocket	PRPF17	W	a2-b8; b4-b5	SNW1	R	?	RBM22	O	b7-a2	SPF27	K
6FF4	human Bact spliceosome core structure	Haselbach, D.; Komarov, I.; Agafonov, D.E.; Hartmuth, K.; Graf, B.; Dybkov, O.; Urlaub, H.; Kastner, B.; Luhrmann, R.; Stark, H. Structure and Conformational Dynamics of the Human Spliceosomal B(act) Complex. Cell 2018, 172, 454-464 e411, doi:10.1016/j.cell.2018.01.010.	16	PPIL1	V	PPI	S1 pocket	PRPF17	E		SNW1	C		RBM22	P
5YZG	The Cryo-EM Structure of Human Catalytic Step I Spliceosome (C complex) at 4.1 angstrom resolution	Zhan, X.; Yan, C.; Zhang, X.; Lei, J.; Shi, Y. Structure of a human catalytic step I spliceosome. Science 2018, 359, 537-545, doi:10.1126/science.aar6401.	4.1	PPWD1	2	PPI	b7-a2	PRPF8	A
5YZG	The Cryo-EM Structure of Human Catalytic Step I Spliceosome (C complex) at 4.1 angstrom resolution	Zhan, X.; Yan, C.; Zhang, X.; Lei, J.; Shi, Y. Structure of a human catalytic step I spliceosome. Science 2018, 359, 537-545, doi:10.1126/science.aar6401.	4.1	PPWD1	2	WD40	b1-b2 loop	PRPF8	A	b3, b4	U5SNRNP200KDA	D
